# Supplementary material for: Uncovering temporal changes in Europe’s population density patterns using a data fusion approach
Source: Nat Commun. 2020 Sep 15;11:4631. doi: 10.1038/s41467-020-18344-5 (PMC7493994; doi:10.1038/s41467-020-18344-5)
Supplement: Supplementary file 4 — Source Data [file 41467_2020_18344_MOESM4_ESM.ods]

## Sheet: Fig3A_SuppFig2_6
city	0.5	1	1.5	2	2.5	3	3.5	4	4.5	5	5.5	6	6.5	7	7.5	8	8.5	9	9.5	10	10.5	11	11.5	12	12.5	13	13.5	14	14.5	15	15.5	16	16.5	17	17.5	18	18.5	19	19.5	20
Barcelona	420.9	424.71	401.22	364.39	363.9	315.67	279.39	287.44	276.78	257.45	260.53	272.06	236.49	184.8	140.7	123	133.02	105.41	86.52	88.7	94.3	92.27	87.5	79.68	66.74	50.96	37.19	31.52	33.03	30.19	44.91	62.61	65.03	48.18	43.22	43.86	43.97	44.69	36.56	29.83
Lisbon	252.4	252.51	256.66	265.85	257.6	229.12	225.8	225.8	205.76	159.8	122.2	127.96	119.99	108.35	127.93	134.26	118.7	95.05	89.73	104.56	110.91	107.61	98.96	100.8	98.66	82.71	72.89	73.67	83.73	79.59	66.81	62.19	55.6	48.47	50.44	47.95	38.45	32.07	29.7	30.51
Porto	330.7	327.67	303.22	274.39	241.35	206.08	170.7	145.01	129.25	117.74	112.49	119.52	126.48	114.92	96.64	82.1	75.22	77.28	76.52	70.02	64.87	61.93	58.75	55.58	53.82	52.27	48.83	46.81	49.39	48.39	39.63	34.49	36.42	38.89	40.31	39.99	38.03	34.95	31.73	30.11
Madrid	392.1	341.29	286.11	262.54	269.47	262.53	228.8	222.76	203.98	188.23	175.18	149.23	145.7	129.48	111.5	100.25	104.97	114.76	98.53	82.52	70.75	52.5	37.54	33.8	34.17	35.6	39.74	36.41	32	29.47	25.34	21.95	22.17	25.93	29.05	28.81	28.62	33.64	34.75	33.79
Valencia	402.7	394.79	370.62	352.71	347.41	372.9	390.43	359.2	316.04	274.4	229.58	182.48	136.17	104.16	92.82	76.34	56.24	58.59	70.89	75.58	73.04	65.08	60.79	60.97	64.25	68.12	70.32	66.23	57.45	54.58	50.67	35.23	23.1	20.13	16.8	13.31	14.26	15.02	11.92	11.5
Milano	305.7	303.5	278.2	236.06	234.22	235.28	216.86	199.04	192.05	188.83	174.63	139.3	119.54	117.53	88.84	71.08	63.18	54.49	59.57	60.61	57.25	68.68	71.37	62.51	49.42	47.77	48.28	46.58	43.98	37.29	32.55	33.12	28.81	25.88	26.07	26.77	27.05	26.24	24.19	21.86
Rome	309.2	295.12	262.75	223.9	198.72	181.16	158.4	169.07	188.13	181.05	161.26	142.96	134.82	132.25	122.41	104.69	99.8	93.34	84.08	85.24	82.22	76.38	77.93	70.73	58.13	50.11	45.02	41.85	39.8	38.42	35.29	31.05	34.05	33.63	27.57	26.79	25.28	21.94	20.17	19.11
Paris	347.3	457.7	441	438.5	433.9	370.6	398	414.4	368.1	257.7	213.9	172.9	141.5	115.6	102	101.5	116.8	118	103	89.9	79.8	71.9	76.3	66.6	62.5	55.1	48.8	40.9	38.1	33.3	36	35.7	32.9	31.6	28.7	22.1	18.6	21.2	18.5	17.4
London	132.8	175.24	217.6	216.38	182.91	162.65	145.63	142.65	142.28	150.33	140.64	132.3	132.52	120.51	105.59	100.03	95.5	84.46	75.8	79.16	82.43	84.85	74.12	73.29	71.02	65.29	60.8	62.87	54.92	55.92	55.54	57.18	52.8	55.61	57.72	49.69	43.16	36.93	32.4	31.13
Athens	356.4	353.56	292.38	205.36	225.12	244.22	237.85	225.68	226.8	212.15	193.2	190.29	191.79	173.97	143.6	119.32	109.72	105.23	99.78	92.04	87.62	85.85	77.59	60.28	61.77	62.95	59.71	55.65	46.82	39.56	38.27	41.75	36.43	30.89	27.74	25.75	26.15	24.29	20.52	17.62
Berlin	144.5	189.92	209.02	188.74	195.3	183.84	158.67	146.4	156.98	161	156.09	151.49	145.03	140.3	130.79	111.83	105.18	100.34	93.05	85.26	80.18	71.67	62.87	61.28	62.18	59.76	54.47	50.64	48.71	47.37	44.04	37.05	33.74	31.98	30.01	28.37	31.35	32.09	28.59	24.79
Naples	389	405.66	398.36	347.18	335.61	347.98	318.97	273	218.37	163.5	147.72	143.82	123.1	118.52	111.67	95.42	114.52	120.67	96.54	92.24	92.26	92.97	108.42	111.97	97.88	77.91	70.37	69.25	57.61	57.18	67.92	80.22	76.96	66.52	59.29	47.15	36.78	33.68	34.68	35.51
Manchester	228.9	214.86	186.85	159.51	150.94	153.14	132.1	107.27	90.15	87.71	84.07	77.25	75.69	73.7	69.48	63.76	55.18	48.68	54.04	49.94	40.98	49.48	51.7	46.28	45.74	44.03	40.68	38.61	37.72	38.34	40.98	42.71	42.35	39.63	38.31	39.3	41.63	38.14	31.46	29
Birmingham	152.4	156.39	159.41	155.22	133.64	102.46	93.69	95.76	101.27	106.3	106.92	102.42	95.76	85.16	72.05	63.85	60.84	61.71	62.68	62.81	60.93	54.44	52.09	55.56	52.6	49.8	49.45	42.74	36.56	35.13	35.59	35.37	33.85	34.69	35.61	34.36	29.42	25.98	26.81	26.58
Katowice	536.5	488.42	363.59	247.51	170.97	169.78	139.57	69.76	52.67	55.94	45.02	40.61	43.52	43.22	44.33	49.49	55.47	57.9	50.94	47.51	50.38	47.06	42.24	42.76	45.7	47.68	41.54	34.36	31.35	27.5	23.92	24.98	26.34	25.81	24.48	22.99	22.07	23.57	26.88	27.35
Bucharest	291.1	289.98	267.95	219.71	212.09	260.76	240.36	215.88	249.1	241.27	222.23	254.11	267.39	253.81	236.33	213.78	190.41	180.15	160.42	122.94	89.22	71.32	71.77	56.25	37.74	37.65	35.57	30.05	27.59	24.42	20.95	21.65	18.12	9.01	5.78	6.49	8.3	8.2	6.82	5.35
Budapest	499.2	515.6	524.2	493.32	442.21	388.6	355.85	314.64	237.46	183.01	157.25	147.9	144.56	138.44	116.97	100.56	94.8	81.53	74.7	80.87	69.36	54.67	58.16	62.76	64.19	62.48	59.35	54.96	47.92	41.63	38.29	38.93	38.25	32.45	27.05	22.44	18.04	16.26	16.39	15.7
Warsaw	291.1	328.59	360.91	319.91	264.9	231.47	190.92	176.13	216.62	215.33	179.03	157.43	144.07	133.27	117.29	110.24	113.42	101.14	90	93.35	94.4	90.71	84.04	86.71	92.24	80.92	61.77	42.98	37.29	37.2	36.88	34.08	29.55	24.71	22.57	23.5	26.59	24.98	18.75	13.52
Vienna	409	352.27	283.91	332.06	395.49	359.89	318.36	297.65	292.14	273.35	228.71	204.69	199.04	193.16	174.68	142.27	110.44	86.91	77.45	76.95	80.17	77.99	68.91	54.86	49.78	50.5	49.5	46.22	40.76	34.16	31.66	35.62	30.73	20.18	16.62	16.11	15.84	12.73	9.29	8.76
Hamburg	271.7	255.75	216.48	177.7	163.98	192.72	206.28	192.53	155.74	139.89	153.24	149.88	137.07	126.26	122.12	117.35	97.11	83.88	83.43	80.32	73.3	63.42	57.66	56.29	56.94	53.89	47.09	44.69	42.31	37.1	38.87	44.15	43.83	41.94	39.32	33.28	27.84	26.01	25.79	25.39
Stockholm	154.2	172.12	221.27	248.12	256.65	258.21	252.22	236.51	194.86	133.29	111.25	113.74	98.98	83.85	79.03	77.39	77.12	78.04	75.77	65.78	57.85	54.92	50.83	45.54	40.73	37.74	37.32	37.81	37.94	34.91	29.88	24.7	23.15	25.82	26.49	26.62	31.45	34.3	30.47	26.66
Liverpool	185	175.6	141.96	134.18	147.55	151.29	141.73	124.9	108.7	105.5	103.31	92.78	87.15	90.57	92.68	91.96	91.03	88.94	83.35	77.01	72.58	69.67	68.11	68.08	68.51	64.64	58.46	55.57	53.96	51.11	48.05	45.41	43.62	42.33	38.98	34.53	32.43	31.79	31.2	29.32
Munich	366.4	353.93	335.06	338.58	340.98	311.01	274.68	244.8	232.24	216.41	178.78	143.03	115.43	95.78	84.04	80.3	85.16	92.14	89.31	83.12	76.62	68.91	62.65	61.27	61.69	61.61	56.97	49.6	41.84	38.02	37.29	35	29.67	21.87	20.35	23.28	24.84	24.77	23.14	20.49
Prague	578.1	559.4	471.23	372.33	274.4	230.54	231.27	243.86	242.58	206.95	165.67	130.64	105.35	90.85	88.33	90.28	87.65	85.68	86.82	88.39	88.59	83.19	74.37	66.31	57.35	46.83	42.67	45.86	48.91	49.84	46.49	41.4	37.1	34.52	33.37	29.17	22.86	19.61	18.24	16.76
Dublin	358.1	354.8	326.07	291.69	252.68	223.11	203.93	169.16	122.46	102.98	105.19	100.61	92.26	88.69	85.63	78.09	75.03	82.17	86.63	83.42	80.95	80.42	73.94	62.09	52.69	47.97	51.52	56.6	52.01	44.77	42.04	43.34	48	47.7	40.21	36.35	37.5	35.87	31.16	26.63
Sofia	498.4	496.65	465.71	401.14	308.09	239.29	205.21	188.19	182.58	179.07	175.79	170.53	159.76	140.13	134.38	153.93	162	147.86	129.59	111.61	96.62	88.12	94.09	101.45	90.47	75.2	67.14	57.58	43.36	36.95	39.62	37.54	31.01	28.63	26.97	17.75	7.88	5.64	6.31	6.82
Rotterdam	240.1	231.01	217.64	215.54	194.43	139.97	115.57	109.3	90.89	100.29	125.28	106.89	84.89	76.82	62.91	49.15	43.2	46.74	51.4	43.81	37.42	36.18	37.71	37.77	34.77	32.88	31.14	28.04	24.36	23.56	31.1	34.37	31.36	31.55	31.62	29.07	24.71	21.19	21.41	23.48
Brussels	369.5	368.06	345.78	296.6	265.25	314.87	334.55	294.68	265.84	249.69	238.49	224.27	205.8	187.77	165.35	135.31	114.16	104.29	100.46	91.47	71.61	57.79	50.77	44.71	41.28	40.19	33.41	22.26	11.32	8.23	13.75	15.58	14.11	12	11.7	13.3	13.89	13.04	10.82	9.84
Helsinki	303.4	303.4	385.03	382.01	290.96	182.89	149.23	152.19	137.71	118.71	115.91	118.29	106.61	92.07	96.27	106.79	97.19	75.44	61.15	52.53	43.39	36.9	42.33	56.77	70.19	80.86	85.23	82.64	71.77	56.6	52.98	58.9	59.12	53.57	50.01	49.29	50.68	53.11	51.19	45.18
Lyon	444.3	424.97	360.55	326.65	313.75	279.78	234.39	206.38	193.46	191.92	180.91	157.19	146.99	146.67	136.63	119.77	100.54	83.45	70.86	64.45	61.95	55.02	48.45	49.94	51.73	49.41	46.61	44.29	42.33	39.7	34.58	28.24	21.9	18.21	17.69	18.23	18.53	16.3	15.36	19.42
Cologne	259.3	245.78	228.02	241.46	256.39	225.93	182.17	147.93	160.19	183.76	165.86	146.67	136.72	115.39	91.59	77.43	62.36	46.37	41.4	43.27	46.51	45.93	42.47	43.07	43.25	39.43	36.06	35.99	43.49	46.9	39.44	32.29	27.99	26.89	26.29	24.88	24.48	23.77	19.99	19.02
Glasgow	280.8	281.71	262.98	205.94	124.46	95.53	109.04	106.99	102.36	115.29	117.65	95.36	79	75.94	79.04	81.2	68.15	53.81	53.96	57.45	58.38	55.11	48.57	44.36	42.43	41.44	39.54	35.13	31.44	29.64	27.66	25.62	25.6	26.31	25.09	23.79	23.97	25.72	28.69	30.29
Amsterdam	351.9	351.16	333.3	291.8	248.92	257.35	271.71	255.62	221.6	182.76	170.24	164.94	143.64	119.36	101.14	107.38	114.72	84.59	54.1	41.79	44.07	51.38	44.97	38.7	41.58	43.95	42.94	37.11	32.57	34.68	33.05	27.19	28.84	32.65	29.8	24.65	19.63	17.12	15.56	11.45
Copenhagen	376.8	367.15	300.45	259.49	244.32	255.78	288.17	290.24	256.37	218.67	185.23	167.78	160.69	149.04	135.03	122.81	117.17	122.41	122.15	106.94	91.78	82.49	75.44	68.95	58.81	47.2	46	51.68	51.56	47.39	43.5	40.24	37.89	37.64	40.17	39.9	34.67	31.52	31.87	28.97
std	109.19	102.97	90.39	83	80.06	75.3	78.66	78.31	70.19	56.35	47.26	46.32	45.16	40.88	35.78	31.79	30.34	28.42	24.02	19.9	17.99	17.08	17.63	17.95	16.72	13.66	12.56	13.23	13.09	12.45	11.24	13.14	13.4	12.23	11.95	10.73	10.05	10.05	9.55	8.95
mean	330.29	329.68	308.1	279.01	257.02	239.31	223.54	207.38	192.1	174.13	158.92	146.8	134.81	122.36	110.58	101.56	96.06	88.87	82.2	77.4	72.43	67.85	64.51	61.41	58.26	54.26	50.48	46.98	43.35	40.27	38.93	38.23	35.89	33.11	31.34	29.11	27.32	26.07	24.16	22.62
upper	366.99	364.3	338.48	306.91	283.93	264.62	249.98	233.7	215.7	193.07	174.81	162.37	149.99	136.11	122.61	112.24	106.26	98.42	90.27	84.09	78.48	73.59	70.44	67.45	63.88	58.85	54.7	51.42	47.75	44.45	42.7	42.65	40.4	37.22	35.35	32.72	30.7	29.45	27.37	25.63
lower	293.59	295.07	277.72	251.12	230.11	213.99	197.1	181.05	168.51	155.19	143.04	131.23	119.63	108.62	98.55	90.87	85.86	79.31	74.12	70.71	66.39	62.11	58.59	55.38	52.64	49.67	46.26	42.53	38.95	36.08	35.15	33.81	31.39	29	27.32	25.51	23.94	22.69	20.95	19.61
CV	0.33	0.31	0.29	0.3	0.31	0.31	0.35	0.38	0.37	0.32	0.3	0.32	0.33	0.33	0.32	0.31	0.32	0.32	0.29	0.26	0.25	0.25	0.27	0.29	0.29	0.25	0.25	0.28	0.3	0.31	0.29	0.34	0.37	0.37	0.38	0.37	0.37	0.39	0.4	0.4
confidence	36.703	34.612	30.3821	27.8983	26.9092	25.3107	26.4406	26.3232	23.5933	18.9407	15.8862	15.5686	15.179	13.7422	12.0279	10.685	10.199	9.5518	8.0737	6.69	6.0466	5.7402	5.9258	6.0347	5.619	4.591	4.2205	4.4481	4.4002	4.1832	3.7767	4.4173	4.5034	4.1125	4.0173	3.606	3.3792	3.3793	3.2111	3.0068

## Sheet: Fig3B_SuppFig2_6
city	0.5	1	1.5	2	2.5	3	3.5	4	4.5	5	5.5	6	6.5	7	7.5	8	8.5	9	9.5	10	10.5	11	11.5	12	12.5	13	13.5	14	14.5	15	15.5	16	16.5	17	17.5	18	18.5	19	19.5	20
Barcelona	414.7	444.85	449.03	426.48	426.28	372.57	324.78	325.79	335.48	323.31	300.6	271.53	226.37	180.71	145.23	136.04	153.52	109.61	78.57	83.45	98.59	95.21	88.52	76.66	57.15	50.56	41.81	32.6	26.23	18.53	36.49	55.6	56.05	45.41	29.8	19.21	18.04	23.36	28.13	27.37
Lisbon	192.9	182.69	171.54	175.71	182.73	186.32	191.55	182.91	150.9	118.39	99.89	103.71	92	76.48	87.87	86.79	72.05	69.04	72.39	79.74	92.07	96.33	90.98	101.69	101.69	74.14	61.67	69.35	90.41	85.19	66.47	67.48	63.84	55.37	58.14	57.69	49.63	40.09	33.38	31.71
Porto	176.2	173.85	159.86	151.11	147.09	141.65	133.02	121.75	109.34	101.14	99.24	107.31	115.38	108.63	95.45	83.41	79.24	85.4	85.46	75.95	71.15	71.81	68.75	61.88	53.64	48.31	52.7	58.61	57.88	52	42.26	36.64	37.3	37.64	36.59	36.07	34.99	29.37	22.33	20.16
Madrid	488.2	406.82	289.36	260.83	322.09	310.58	244.16	232.77	220.54	212.41	197.86	164.95	180.32	160.67	120.19	98.55	99.69	103.92	99.62	86.57	65.58	46.56	35.36	32.52	33.2	29.18	33.91	33.09	28.39	25.41	23.14	17.43	14.22	14.73	20.41	25.16	26.83	31.62	31.9	29.73
Valencia	441.9	432.56	409.7	403.07	414.23	447.68	462.81	418.15	358.67	299.5	228.48	161.16	129.81	114.7	100.94	77.39	51.4	55.85	71.12	70.75	66.66	63.7	59.86	58.1	65.33	72.56	72.58	62.66	47.2	45.04	44.65	28.32	15.4	13.63	11.06	7.93	10.06	11.52	7.72	8.3
Milano	115.5	118.08	124.18	136.62	177.85	198.74	185.76	190.35	188.11	177.66	166.43	146.61	123.54	99.5	72.36	57.52	53.17	52.53	56.71	56.31	51.55	52.93	51.26	45.71	39.58	39.74	42.39	43.45	39.4	33.11	27.43	24.32	23.57	22.99	22.11	21.99	24.19	25.36	23.03	19.13
Rome	152.9	143.18	130.3	124.03	124.45	124.16	116.12	132.47	162.36	181.88	167.02	147.26	144.36	137.39	126.65	114.84	105.53	96.12	90.45	98.92	93.51	77.12	71.81	70.9	65.3	48.39	41.62	40.14	35.74	31.38	26.55	22.28	24.61	22.92	15.68	15.25	14.07	11.11	11.2	12.31
Paris	163.6	272.3	240.7	291.4	263.8	262.1	302.3	344.9	298.3	206.4	193.6	158.4	125	105.5	87.8	92.8	107.1	108.2	95.6	79.7	73.5	65.1	62.9	63.2	59.6	55.8	50.4	45.2	37.1	40	44	42.3	36.8	36.2	31.3	22.8	19.2	24.3	21	19.5
London	71.9	59.84	88.35	116.16	137.4	121.37	111.88	124.32	140.14	154.74	143.61	137.21	137.15	118.57	101.25	100.5	92.43	76.71	72.62	68.84	76.08	82.26	72.46	71.86	66.84	63.82	58.12	55.66	50.63	53.64	53.76	51.39	48.73	49.93	52.41	46.77	41.85	35.84	31.51	29.21
Athens	153.5	182.13	192.81	181.47	202.62	237.55	257.56	251.43	254.52	234.78	208.27	195.29	164.8	140.77	129.72	127.87	130.75	128.48	118.12	103.87	98.69	85.73	67.81	56.33	53.03	52.78	54.27	55.26	44.96	38.21	35.87	31.54	25.02	19.26	16.1	16.21	18.33	18.84	17.34	15.03
Berlin	89.2	102.25	129.04	156.06	156.88	156.75	151.1	135.84	149.02	158.16	161.88	167.54	152.79	135.84	116.68	93.08	94.24	91.44	82.5	79.71	74.76	67.12	60.11	56.93	51.73	47.42	44.92	42.75	39.31	38.98	39.17	33.96	33.14	33.98	32.55	27.68	30.31	32.83	30.07	23.15
Naples	315.7	282.62	251.93	261.7	305.94	353.47	353.79	284.75	191.82	140.31	127.93	119.6	89.76	87.38	89.28	80	93.36	102.44	95.06	93.04	93.91	97.18	105.93	99.79	81.18	71.64	68.38	65.79	57.91	58.63	68.42	81.07	80.34	71.91	63.54	48.74	36.57	33.53	33.7	34.14
Manchester	123.3	116.9	102.06	84.71	72.34	66	61.94	72.61	89.45	83.17	69.52	59.15	61.13	68.22	74.52	73.27	62.65	50.43	52.56	51.34	47.12	51.99	52.46	46.66	40.28	39.03	40.79	38.7	39.79	42.41	40.03	39.36	39.66	36.56	36.76	39.49	39.93	37.34	32.39	26.96
Birmingham	88.1	101.66	106.84	83.29	61	53.67	62.54	72.23	78.81	90.65	96.51	92.31	82.64	75.67	72.9	66.99	61.73	59.68	61.82	66.03	68.87	62.97	58.37	58.75	55.47	54.22	55.7	48.1	40.42	37.76	34.79	33.35	34.17	33.65	32.56	31.41	28.95	25.93	22.91	19.23
Katowice	249.7	215.55	150.11	124.81	117.5	98.39	73.92	49.98	38.44	34.78	33.93	35.81	37.6	32.79	32.8	42.83	49.46	51.2	49.47	45.89	41.94	40.68	42.03	45.32	48.63	49.79	44.29	36.29	29.53	26.24	26.67	30.13	29.87	24.02	21.79	21.6	19.58	21.59	27.49	28.73
Bucharest	113.2	145.22	177.12	155.08	144.04	170.89	167.68	172.29	218.44	236.77	238.03	253.26	252.04	239.22	241	236.71	217.1	180.82	149.3	130.07	103.06	77.27	60.75	45.73	34.22	29.68	25.42	21.57	21.05	18.8	14	9.45	6.68	6.1	6.45	6.29	5.05	5.04	5.54	5.35
Budapest	211.3	254.42	300.41	275.2	253.97	273.32	259.71	221.45	179.21	140.89	112.74	101.3	94.09	86.46	77.61	73.39	73.23	63.99	55.43	53.89	47.88	44.14	51.54	57.19	58.83	58.07	53.76	47.48	44.67	41.46	36.42	33.4	30.79	27.39	26.49	24.79	17.87	14.33	13.97	11.69
Warsaw	215	228.11	223.45	171.34	137.88	153.09	134.76	117.7	146.13	158.15	152.06	148.43	130.13	102.47	95.12	96.34	96.19	83.64	79.14	95.14	97.11	86.06	71.87	60.48	54.02	53.01	46.3	33.36	27.04	27.64	32.86	33.51	30.51	26.21	22.39	19.83	18.96	17.35	15.14	14.42
Vienna	221	179.52	138.43	195.44	265.21	252.81	255.27	280.9	270.56	250.63	239.55	221.78	205.23	206.54	191.33	151.41	111.7	82.82	72.38	75.11	80.31	66.44	52.53	48.37	43.95	39.97	39.33	37.71	34.4	32.06	27.91	20.47	17.83	18.7	17.13	14.86	12.74	10.27	8.32	7.87
Hamburg	92.9	95.61	98.48	95.86	91.1	88.12	92.55	100.67	102.93	111.09	126.59	133.66	130.98	119.54	105.82	89.46	67.76	60	66.77	59.27	48.72	46.36	45.76	43.05	34.22	30.12	32.88	33.98	34.18	34.99	38.73	43.49	45.22	44.77	42.13	36.09	30.97	29.75	29.4	28.47
Stockholm	78.8	106.68	184.39	229.37	251	276.02	289.13	272.16	216.97	133.4	84.73	71.36	78.25	77.96	57.76	61.9	86.11	84.09	70.11	63.99	58.69	52.51	51.97	53.49	48.12	42.65	41.62	40.67	38.46	34.38	30.37	28.83	26.9	24.16	25.61	29.7	31.31	30.56	28.07	28.62
Liverpool	145.4	128.36	70.41	64.47	98.48	93.58	56.96	57.54	79.74	88.92	91.26	92.38	95.58	101.37	102.92	99.92	96.6	91.81	82.55	74.7	73.75	72.02	66.26	60.5	56.23	55.57	56.52	54.01	50.31	48.12	46.65	45.37	43.65	41.34	38.62	35.68	32.93	30.76	29.67	27.7
Munich	154.2	158.61	163.88	159.21	161.29	190.55	196.25	174.14	175.82	183.91	177.19	154.74	123.41	101.3	92.25	95.69	94.19	86.55	76.59	66.16	57.11	53.94	53.95	53.14	56.07	60.28	52.29	41.35	36.39	33.4	30.71	26.71	22.64	19.46	18.15	18.31	18.98	18.93	17.71	15.68
Prague	241.7	235.2	207.62	181.29	160.72	166.35	184.98	184.49	168.7	142.99	131.43	137.82	126.5	99.78	80.76	75.33	88.53	95.77	85.86	74.06	64.58	59.6	57.83	56.83	53.7	46.76	40.29	36.97	43.28	53.75	54.51	47.13	34.06	26.67	28.15	27.53	23.87	20.42	17.49	15.24
Dublin	224.7	218.44	181.22	163.96	165.31	166.57	161.41	147.4	126.35	108.45	94.59	83.88	76.35	72.17	68.44	61.89	56.91	56.48	58.58	62.07	64.03	63.97	64.24	63.64	55.93	45.07	42.66	45.53	47.71	47.46	43.2	40.02	40.82	40.4	37.14	35.52	36.05	35.09	32.64	30.69
Sofia	158.2	178.85	270.05	283.44	227.33	186.64	176.78	161.65	145.63	158.52	184.67	191.64	183.04	163.65	147.68	143.33	145.79	150.35	134.38	100.8	81.71	76.13	72.75	71.12	71.34	68.06	57.06	44.79	34.57	28.69	26.66	21.81	14.7	10.83	9.3	7.38	5.65	4.86	4.7	4.94
Rotterdam	111.2	146.53	203.24	222.4	204.58	157.83	131.16	122	113.54	96.72	77.64	77.44	79.43	72.85	51.51	36.72	45.25	52.3	52.31	45.08	40.04	40.3	45.08	44.32	35.72	36.6	39.23	33.94	28.09	25.32	28.77	31.06	29.61	25.74	24.21	26.51	23.72	19.24	18.62	19.99
Brussels	266.9	235.15	185.58	194.78	245.41	308.37	319.53	271.43	243.65	232.43	222.52	208.02	186.35	155.57	127.12	110.52	92.96	74.91	66.4	59.4	48.64	41.49	37.7	33.55	30.35	28.31	23.73	17.8	13.49	12.48	14.49	14.95	14.1	13	12.71	13.19	12.9	12.33	11.98	10.59
Helsinki	135.7	135.7	220.75	257.86	244.03	204.79	173.02	149.7	136.05	126.5	112.35	97.85	90.47	87.06	81.49	74.15	66.07	59.11	57.31	57.63	52.27	45.54	49.94	60.22	59	49.22	43.98	42.82	40.71	38.46	40.88	46.69	48.34	47.12	53.23	64.6	63.96	51.76	44.59	44.09
Lyon	394.4	374.37	312.38	289.82	293.61	266.12	221.32	200.19	191.84	185.65	171.57	150.49	149.26	157.53	138.51	111.48	99.25	86.38	67.18	54.17	48.3	44.1	42.41	44.96	47.32	46.87	44.62	40.47	32.96	25.33	23.86	22.36	16.34	12.65	12.97	13.5	13.92	14.85	15.27	14.18
Cologne	107	112.98	135.5	165.97	191.73	191.56	143.75	66.11	86.17	149.78	161.59	144.96	116.32	103.37	94.72	74.5	52.93	36	32.29	35.18	37.43	37.85	36.51	34.63	30.9	24.75	21.33	22.87	31.71	37.94	35.48	30.81	26.59	25.55	25.19	24.15	23.68	22.98	20.3	20.91
Glasgow	110.6	116.21	126.23	108.19	71.71	70.31	94.12	95.42	86.74	87.26	86.36	78.39	71.48	69.16	77.07	86.29	74.48	58.75	58.67	58.88	52.29	46.74	44.02	43.29	42.64	38.3	34.88	36.58	36.38	31.97	30.12	30.83	28.72	24.87	22.05	20.43	20.05	19.95	20.06	22.6
Amsterdam	228	242.64	269.24	262.62	236.55	223.67	222.72	229.93	226.97	209.41	179.13	150.23	136.81	112.67	75.79	60.81	58.27	47.49	40.02	40.96	44.72	47.28	42.26	36.42	34.58	36.57	39.32	34.18	28.05	27.77	26.78	23.44	19.86	16.83	15.17	15.92	18.46	16.88	12.76	10.78
Copenhagen	150	152.17	167.25	176.61	181.09	194.01	216.37	217	194.48	178.86	171.08	159.77	144.92	128.68	117.02	118.79	120.84	110.64	94.61	77.21	69.57	74.52	73.05	62.15	55.46	54.04	52.49	50.56	49.1	47.76	45.83	42.92	38.61	34.5	31.75	29.2	26.34	23.58	21.24	20.68
std	105.82	96.81	85.15	83.5	87.38	90.42	91.91	87.26	73.92	62.94	57.95	52.57	47.11	42.2	39.06	36.2	34.64	30.36	24.27	19.91	19	17.36	15.89	15.67	14.84	12.77	11.44	11.65	13.12	13.51	12.17	14.41	15.16	14.13	13.81	13.4	12.2	10.29	9.35	9.01
mean	194.04	196.47	195.04	195.01	198.15	198.99	192.08	181.84	172.82	161.69	150.29	138.98	127.45	114.71	102.28	93.84	89.72	82.44	75.94	71.29	67.18	62.73	59.09	56.45	52.21	48.27	45.62	42.48	39.34	37.48	36.41	34.95	32.31	29.54	27.93	26.51	25	23.57	21.81	20.56
upper	229.61	229.01	223.66	223.08	227.53	229.38	222.97	211.17	197.66	182.85	169.77	156.65	143.28	128.9	115.41	106.01	101.36	92.65	84.1	77.98	73.57	68.57	64.43	61.72	57.2	52.57	49.47	46.4	43.75	42.02	40.5	39.8	37.41	34.29	32.57	31.02	29.1	27.04	24.95	23.59
lower	158.47	163.93	166.42	166.94	168.78	168.59	161.19	152.51	147.97	140.54	130.81	121.31	111.61	100.53	89.15	81.67	78.08	72.23	67.78	64.6	60.79	56.9	53.75	51.18	47.22	43.98	41.78	38.56	34.93	32.94	32.32	30.11	27.22	24.79	23.29	22.01	20.9	20.11	18.67	17.53
CV	0.55	0.49	0.44	0.43	0.44	0.45	0.48	0.48	0.43	0.39	0.39	0.38	0.37	0.37	0.38	0.39	0.39	0.37	0.32	0.28	0.28	0.28	0.27	0.28	0.28	0.26	0.25	0.27	0.33	0.36	0.33	0.41	0.47	0.48	0.49	0.51	0.49	0.44	0.43	0.44
confidence	35.5704	32.5425	28.6205	28.0666	29.3713	30.3937	30.8929	29.3312	24.8457	21.1565	19.4791	17.6688	15.8347	14.185	13.128	12.1688	11.6437	10.206	8.1575	6.6918	6.3873	5.8352	5.3399	5.2678	4.9898	4.2933	3.846	3.9166	4.4109	4.5404	4.0906	4.8438	5.0953	4.7496	4.6407	4.5046	4.1009	3.4603	3.1422	3.0298

## Sheet: Fig3C
city	0.5	1	1.5	2	2.5	3	3.5	4	4.5	5	5.5	6	6.5	7	7.5	8	8.5	9	9.5	10	10.5	11	11.5	12	12.5	13	13.5	14	14.5	15	15.5	16	16.5	17	17.5	18	18.5	19	19.5	20
Barcelona	1.01	0.95	0.89	0.85	0.85	0.85	0.86	0.88	0.83	0.8	0.87	1	1.04	1.02	0.97	0.9	0.87	0.96	1.1	1.06	0.96	0.97	0.99	1.04	1.17	1.01	0.89	0.97	1.26	1.63	1.23	1.13	1.16	1.06	1.45	2.28	2.44	1.91	1.3	1.09
Lisbon	1.31	1.38	1.5	1.51	1.41	1.23	1.18	1.23	1.36	1.35	1.22	1.23	1.3	1.42	1.46	1.55	1.65	1.38	1.24	1.31	1.2	1.12	1.09	0.99	0.97	1.12	1.18	1.06	0.93	0.93	1.01	0.92	0.87	0.88	0.87	0.83	0.77	0.8	0.89	0.96
Porto	1.88	1.88	1.9	1.82	1.64	1.45	1.28	1.19	1.18	1.16	1.13	1.11	1.1	1.06	1.01	0.98	0.95	0.9	0.9	0.92	0.91	0.86	0.85	0.9	1	1.08	0.93	0.8	0.85	0.93	0.94	0.94	0.98	1.03	1.1	1.11	1.09	1.19	1.42	1.49
Madrid	0.8	0.84	0.99	1.01	0.84	0.85	0.94	0.96	0.92	0.89	0.89	0.9	0.81	0.81	0.93	1.02	1.05	1.1	0.99	0.95	1.08	1.13	1.06	1.04	1.03	1.22	1.17	1.1	1.13	1.16	1.1	1.26	1.56	1.76	1.42	1.15	1.07	1.06	1.09	1.14
Valencia	0.91	0.91	0.9	0.88	0.84	0.83	0.84	0.86	0.88	0.92	1	1.13	1.05	0.91	0.92	0.99	1.09	1.05	1	1.07	1.1	1.02	1.02	1.05	0.98	0.94	0.97	1.06	1.22	1.21	1.13	1.24	1.5	1.48	1.52	1.68	1.42	1.3	1.54	1.39
Milano	2.65	2.57	2.24	1.73	1.32	1.18	1.17	1.05	1.02	1.06	1.05	0.95	0.97	1.18	1.23	1.24	1.19	1.04	1.05	1.08	1.11	1.3	1.39	1.37	1.25	1.2	1.14	1.07	1.12	1.13	1.19	1.36	1.22	1.13	1.18	1.22	1.12	1.03	1.05	1.14
Rome	2.02	2.06	2.02	1.81	1.6	1.46	1.36	1.28	1.16	1	0.97	0.97	0.93	0.96	0.97	0.91	0.95	0.97	0.93	0.86	0.88	0.99	1.09	1	0.89	1.04	1.08	1.04	1.11	1.22	1.33	1.39	1.38	1.47	1.76	1.76	1.8	1.98	1.8	1.55
Paris	2.12	1.68	1.83	1.5	1.64	1.41	1.32	1.2	1.23	1.25	1.1	1.09	1.13	1.1	1.16	1.09	1.09	1.09	1.08	1.13	1.09	1.1	1.21	1.05	1.05	0.99	0.97	0.9	1.03	0.83	0.82	0.84	0.89	0.87	0.92	0.97	0.97	0.87	0.88	0.89
London	1.85	2.93	2.46	1.86	1.33	1.34	1.3	1.15	1.02	0.97	0.98	0.96	0.97	1.02	1.04	1	1.03	1.1	1.04	1.15	1.08	1.03	1.02	1.02	1.06	1.02	1.05	1.13	1.08	1.04	1.03	1.11	1.08	1.11	1.1	1.06	1.03	1.03	1.03	1.07
Athens	2.32	1.94	1.52	1.13	1.11	1.03	0.92	0.9	0.89	0.9	0.93	0.97	1.16	1.24	1.11	0.93	0.84	0.82	0.84	0.89	0.89	1	1.14	1.07	1.16	1.19	1.1	1.01	1.04	1.04	1.07	1.32	1.46	1.6	1.72	1.59	1.43	1.29	1.18	1.17
Berlin	1.62	1.86	1.62	1.21	1.24	1.17	1.05	1.08	1.05	1.02	0.96	0.9	0.95	1.03	1.12	1.2	1.12	1.1	1.13	1.07	1.07	1.07	1.05	1.08	1.2	1.26	1.21	1.18	1.24	1.22	1.12	1.09	1.02	0.94	0.92	1.02	1.03	0.98	0.95	1.07
Naples	1.23	1.44	1.58	1.33	1.1	0.98	0.9	0.96	1.14	1.17	1.15	1.2	1.37	1.36	1.25	1.19	1.23	1.18	1.02	0.99	0.98	0.96	1.02	1.12	1.21	1.09	1.03	1.05	0.99	0.98	0.99	0.99	0.96	0.93	0.93	0.97	1.01	1	1.03	1.04
Manchester	1.86	1.84	1.83	1.88	2.09	2.32	2.13	1.48	1.01	1.05	1.21	1.31	1.24	1.08	0.93	0.87	0.88	0.97	1.03	0.97	0.87	0.95	0.99	0.99	1.14	1.13	1	1	0.95	0.9	1.02	1.09	1.07	1.08	1.04	1	1.04	1.02	0.97	1.08
Birmingham	1.73	1.54	1.49	1.86	2.19	1.91	1.5	1.33	1.28	1.17	1.11	1.11	1.16	1.13	0.99	0.95	0.99	1.03	1.01	0.95	0.88	0.86	0.89	0.95	0.95	0.92	0.89	0.89	0.9	0.93	1.02	1.06	0.99	1.03	1.09	1.09	1.02	1	1.17	1.38
Katowice	2.15	2.27	2.42	1.98	1.46	1.73	1.89	1.4	1.37	1.61	1.33	1.13	1.16	1.32	1.35	1.16	1.12	1.13	1.03	1.04	1.2	1.16	1.01	0.94	0.94	0.96	0.94	0.95	1.06	1.05	0.9	0.83	0.88	1.07	1.12	1.06	1.13	1.09	0.98	0.95
Bucharest	2.57	2	1.51	1.42	1.47	1.53	1.43	1.25	1.14	1.02	0.93	1	1.06	1.06	0.98	0.9	0.88	1	1.07	0.95	0.87	0.92	1.18	1.23	1.1	1.27	1.4	1.39	1.31	1.3	1.5	2.29	2.71	1.48	0.9	1.03	1.64	1.63	1.23	1
Budapest	2.36	2.03	1.74	1.79	1.74	1.42	1.37	1.42	1.33	1.3	1.39	1.46	1.54	1.6	1.51	1.37	1.29	1.27	1.35	1.5	1.45	1.24	1.13	1.1	1.09	1.08	1.1	1.16	1.07	1	1.05	1.17	1.24	1.18	1.02	0.91	1.01	1.13	1.17	1.34
Warsaw	1.35	1.44	1.62	1.87	1.92	1.51	1.42	1.5	1.48	1.36	1.18	1.06	1.11	1.3	1.23	1.14	1.18	1.21	1.14	0.98	0.97	1.05	1.17	1.43	1.71	1.53	1.33	1.29	1.38	1.35	1.12	1.02	0.97	0.94	1.01	1.19	1.4	1.44	1.24	0.94
Vienna	1.85	1.96	2.05	1.7	1.49	1.42	1.25	1.06	1.08	1.09	0.95	0.92	0.97	0.94	0.91	0.94	0.99	1.05	1.07	1.02	1	1.17	1.31	1.13	1.13	1.26	1.26	1.23	1.19	1.07	1.13	1.74	1.72	1.08	0.97	1.08	1.24	1.24	1.12	1.11
Hamburg	2.92	2.67	2.2	1.85	1.8	2.19	2.23	1.91	1.51	1.26	1.21	1.12	1.05	1.06	1.15	1.31	1.43	1.4	1.25	1.36	1.5	1.37	1.26	1.31	1.66	1.79	1.43	1.32	1.24	1.06	1	1.02	0.97	0.94	0.93	0.92	0.9	0.87	0.88	0.89
Stockholm	1.96	1.61	1.2	1.08	1.02	0.94	0.87	0.87	0.9	1	1.31	1.59	1.26	1.08	1.37	1.25	0.9	0.93	1.08	1.03	0.99	1.05	0.98	0.85	0.85	0.88	0.9	0.93	0.99	1.02	0.98	0.86	0.86	1.07	1.03	0.9	1	1.12	1.09	0.93
Liverpool	1.27	1.37	2.02	2.08	1.5	1.62	2.49	2.17	1.36	1.19	1.13	1	0.91	0.89	0.9	0.92	0.94	0.97	1.01	1.03	0.98	0.97	1.03	1.13	1.22	1.16	1.03	1.03	1.07	1.06	1.03	1	1	1.02	1.01	0.97	0.98	1.03	1.05	1.06
Munich	2.38	2.23	2.04	2.13	2.11	1.63	1.4	1.41	1.32	1.18	1.01	0.92	0.94	0.95	0.91	0.84	0.9	1.06	1.17	1.26	1.34	1.28	1.16	1.15	1.1	1.02	1.09	1.2	1.15	1.14	1.21	1.31	1.31	1.12	1.12	1.27	1.31	1.31	1.31	1.31
Prague	2.39	2.38	2.27	2.05	1.71	1.39	1.25	1.32	1.44	1.45	1.26	0.95	0.83	0.91	1.09	1.2	0.99	0.89	1.01	1.19	1.37	1.4	1.29	1.17	1.07	1	1.06	1.24	1.13	0.93	0.85	0.88	1.09	1.29	1.19	1.06	0.96	0.96	1.04	1.1
Dublin	1.59	1.62	1.8	1.78	1.53	1.34	1.26	1.15	0.97	0.95	1.11	1.2	1.21	1.23	1.25	1.26	1.32	1.45	1.48	1.34	1.26	1.26	1.15	0.98	0.94	1.06	1.21	1.24	1.09	0.94	0.97	1.08	1.18	1.18	1.08	1.02	1.04	1.02	0.95	0.87
Sofia	3.15	2.78	1.72	1.42	1.36	1.28	1.16	1.16	1.25	1.13	0.95	0.89	0.87	0.86	0.91	1.07	1.11	0.98	0.96	1.11	1.18	1.16	1.29	1.43	1.27	1.1	1.18	1.29	1.25	1.29	1.49	1.72	2.11	2.64	2.9	2.4	1.39	1.16	1.34	1.38
Rotterdam	2.16	1.58	1.07	0.97	0.95	0.89	0.88	0.9	0.8	1.04	1.61	1.38	1.07	1.05	1.22	1.34	0.95	0.89	0.98	0.97	0.93	0.9	0.84	0.85	0.97	0.9	0.79	0.83	0.87	0.93	1.08	1.11	1.06	1.23	1.31	1.1	1.04	1.1	1.15	1.17
Brussels	1.38	1.57	1.86	1.52	1.08	1.02	1.05	1.09	1.09	1.07	1.07	1.08	1.1	1.21	1.3	1.22	1.23	1.39	1.51	1.54	1.47	1.39	1.35	1.33	1.36	1.42	1.41	1.25	0.84	0.66	0.95	1.04	1	0.92	0.92	1.01	1.08	1.06	0.9	0.93
Helsinki	2.24	2.24	1.74	1.48	1.19	0.89	0.86	1.02	1.01	0.94	1.03	1.21	1.18	1.06	1.18	1.44	1.47	1.28	1.07	0.91	0.83	0.81	0.85	0.94	1.19	1.64	1.94	1.93	1.76	1.47	1.3	1.26	1.22	1.14	0.94	0.76	0.79	1.03	1.15	1.02
Lyon	1.13	1.14	1.15	1.13	1.07	1.05	1.06	1.03	1.01	1.03	1.05	1.04	0.98	0.93	0.99	1.07	1.01	0.97	1.05	1.19	1.28	1.25	1.14	1.11	1.09	1.05	1.04	1.09	1.28	1.57	1.45	1.26	1.34	1.44	1.36	1.35	1.33	1.1	1.01	1.37
Cologne	2.42	2.18	1.68	1.45	1.34	1.18	1.27	2.24	1.86	1.23	1.03	1.01	1.18	1.12	0.97	1.04	1.18	1.29	1.28	1.23	1.24	1.21	1.16	1.24	1.4	1.59	1.69	1.57	1.37	1.24	1.11	1.05	1.05	1.05	1.04	1.03	1.03	1.03	0.98	0.91
Glasgow	2.54	2.42	2.08	1.9	1.74	1.36	1.16	1.12	1.18	1.32	1.36	1.22	1.11	1.1	1.03	0.94	0.92	0.92	0.92	0.98	1.12	1.18	1.1	1.02	1	1.08	1.13	0.96	0.86	0.93	0.92	0.83	0.89	1.06	1.14	1.16	1.2	1.29	1.43	1.34
Amsterdam	1.54	1.45	1.24	1.11	1.05	1.15	1.22	1.11	0.98	0.87	0.95	1.1	1.05	1.06	1.33	1.77	1.97	1.78	1.35	1.02	0.99	1.09	1.06	1.06	1.2	1.2	1.09	1.09	1.16	1.25	1.23	1.16	1.45	1.94	1.96	1.55	1.06	1.01	1.22	1.06
Copenhagen	2.51	2.41	1.8	1.47	1.35	1.32	1.33	1.34	1.32	1.22	1.08	1.05	1.11	1.16	1.15	1.03	0.97	1.11	1.29	1.39	1.32	1.11	1.03	1.11	1.06	0.87	0.88	1.02	1.05	0.99	0.95	0.94	0.98	1.09	1.27	1.37	1.32	1.34	1.5	1.4
std	0.58	0.53	0.41	0.37	0.36	0.35	0.39	0.33	0.23	0.18	0.16	0.16	0.15	0.17	0.17	0.21	0.24	0.2	0.16	0.17	0.19	0.15	0.14	0.15	0.19	0.22	0.23	0.22	0.18	0.2	0.17	0.29	0.38	0.35	0.39	0.37	0.31	0.26	0.21	0.19
mean	1.92	1.86	1.71	1.55	1.41	1.32	1.28	1.23	1.16	1.12	1.1	1.09	1.08	1.09	1.11	1.12	1.11	1.11	1.1	1.1	1.1	1.1	1.1	1.09	1.13	1.15	1.13	1.13	1.12	1.1	1.1	1.16	1.21	1.21	1.21	1.2	1.18	1.16	1.15	1.13
upper	2.11	2.03	1.84	1.67	1.54	1.44	1.41	1.34	1.23	1.18	1.16	1.15	1.14	1.15	1.17	1.19	1.19	1.17	1.15	1.16	1.16	1.15	1.14	1.14	1.19	1.22	1.21	1.2	1.18	1.17	1.15	1.25	1.34	1.33	1.35	1.32	1.28	1.25	1.22	1.2
lower	1.72	1.68	1.57	1.42	1.29	1.2	1.15	1.13	1.08	1.06	1.05	1.04	1.03	1.04	1.06	1.05	1.03	1.04	1.05	1.04	1.04	1.05	1.05	1.04	1.07	1.08	1.05	1.05	1.06	1.03	1.04	1.06	1.08	1.1	1.08	1.08	1.07	1.07	1.08	1.07
CV	0.3	0.28	0.24	0.24	0.26	0.27	0.3	0.26	0.2	0.16	0.15	0.15	0.14	0.15	0.15	0.18	0.22	0.18	0.14	0.16	0.17	0.14	0.13	0.14	0.17	0.19	0.2	0.19	0.16	0.19	0.15	0.25	0.31	0.29	0.32	0.3	0.26	0.22	0.18	0.17
confidence	0.1954	0.1767	0.1389	0.1229	0.1213	0.119	0.1295	0.1097	0.0762	0.0596	0.0547	0.0542	0.0509	0.0562	0.0569	0.0696	0.0802	0.0669	0.0526	0.0579	0.0631	0.0515	0.0464	0.0498	0.0629	0.0732	0.0779	0.0723	0.0617	0.0687	0.0561	0.0984	0.1266	0.1182	0.1321	0.1228	0.1042	0.0862	0.0704	0.0638

## Sheet: Fig4
city	0.5	1	1.5	2	2.5	3	3.5	4	4.5	5	5.5	6	6.5	7	7.5	8	8.5	9	9.5	10	10.5	11	11.5	12	12.5	13	13.5	14	14.5	15	kmeans_class
Barcelona	1.015	0.955	0.894	0.854	0.854	0.847	0.860	0.882	0.825	0.796	0.867	1.002	1.045	1.023	0.969	0.904	0.866	0.962	1.101	1.063	0.957	0.969	0.988	1.039	1.168	1.008	0.889	0.967	1.259	1.629	1
Lisbon	1.308	1.382	1.496	1.513	1.410	1.230	1.179	1.234	1.364	1.350	1.223	1.234	1.304	1.417	1.456	1.547	1.647	1.377	1.240	1.311	1.205	1.117	1.088	0.991	0.970	1.116	1.182	1.062	0.926	0.934	0
Porto	1.877	1.885	1.897	1.816	1.641	1.455	1.283	1.191	1.182	1.164	1.134	1.114	1.096	1.058	1.012	0.984	0.949	0.905	0.895	0.922	0.912	0.862	0.854	0.898	1.003	1.082	0.926	0.799	0.853	0.931	3
Madrid	0.803	0.839	0.989	1.007	0.837	0.845	0.937	0.957	0.925	0.886	0.885	0.905	0.808	0.806	0.928	1.017	1.053	1.104	0.989	0.953	1.079	1.128	1.062	1.039	1.029	1.220	1.172	1.100	1.127	1.160	1
Valencia	0.911	0.913	0.905	0.875	0.839	0.833	0.844	0.859	0.881	0.916	1.005	1.132	1.049	0.908	0.920	0.986	1.094	1.049	0.997	1.068	1.096	1.022	1.015	1.049	0.984	0.939	0.969	1.057	1.217	1.212	1
Milano	2.647	2.570	2.240	1.728	1.317	1.184	1.167	1.046	1.021	1.063	1.049	0.950	0.968	1.181	1.228	1.236	1.188	1.037	1.050	1.076	1.111	1.298	1.392	1.368	1.248	1.202	1.139	1.072	1.116	1.126	2
Rome	2.022	2.061	2.017	1.805	1.597	1.459	1.364	1.276	1.159	0.995	0.966	0.971	0.934	0.963	0.967	0.912	0.946	0.971	0.930	0.862	0.879	0.990	1.085	0.998	0.890	1.035	1.082	1.042	1.114	1.224	3
Paris	2.123	1.681	1.832	1.505	1.645	1.414	1.317	1.202	1.234	1.249	1.105	1.092	1.132	1.096	1.162	1.094	1.091	1.091	1.077	1.128	1.086	1.104	1.213	1.054	1.049	0.987	0.968	0.905	1.027	0.833	3
London	1.847	2.928	2.463	1.863	1.331	1.340	1.302	1.147	1.015	0.971	0.979	0.964	0.966	1.016	1.043	0.995	1.033	1.101	1.044	1.150	1.084	1.032	1.023	1.020	1.063	1.023	1.046	1.130	1.085	1.043	2
Athens	2.322	1.941	1.516	1.132	1.111	1.028	0.923	0.898	0.891	0.904	0.928	0.974	1.164	1.236	1.107	0.933	0.839	0.819	0.845	0.886	0.888	1.001	1.144	1.070	1.165	1.193	1.100	1.007	1.041	1.035	0
Berlin	1.620	1.857	1.620	1.209	1.245	1.173	1.050	1.078	1.053	1.018	0.964	0.904	0.949	1.033	1.121	1.201	1.116	1.097	1.128	1.070	1.073	1.068	1.046	1.077	1.202	1.260	1.213	1.184	1.239	1.215	0
Naples	1.232	1.435	1.581	1.327	1.097	0.984	0.902	0.959	1.138	1.165	1.155	1.203	1.372	1.356	1.251	1.193	1.227	1.178	1.016	0.991	0.982	0.957	1.023	1.122	1.206	1.088	1.029	1.053	0.995	0.975	0
Manchester	1.856	1.838	1.831	1.883	2.086	2.320	2.133	1.477	1.008	1.055	1.209	1.306	1.238	1.080	0.932	0.870	0.881	0.965	1.028	0.973	0.870	0.952	0.985	0.992	1.136	1.128	0.997	0.998	0.948	0.904	3
Birmingham	1.730	1.538	1.492	1.864	2.191	1.909	1.498	1.326	1.285	1.173	1.108	1.110	1.159	1.125	0.988	0.953	0.986	1.034	1.014	0.951	0.885	0.864	0.892	0.946	0.948	0.918	0.888	0.889	0.905	0.930	3
Katowice	2.149	2.266	2.422	1.983	1.455	1.726	1.888	1.396	1.370	1.608	1.327	1.134	1.157	1.318	1.351	1.156	1.121	1.131	1.030	1.035	1.201	1.157	1.005	0.944	0.940	0.958	0.938	0.947	1.062	1.048	3
Bucharest	2.572	1.997	1.513	1.417	1.472	1.526	1.433	1.253	1.140	1.019	0.934	1.003	1.061	1.061	0.981	0.903	0.877	0.996	1.074	0.945	0.866	0.923	1.181	1.230	1.103	1.269	1.399	1.393	1.310	1.299	2
Budapest	2.363	2.027	1.745	1.793	1.741	1.422	1.370	1.421	1.325	1.299	1.395	1.460	1.536	1.601	1.507	1.370	1.295	1.274	1.348	1.501	1.449	1.239	1.128	1.097	1.091	1.076	1.104	1.157	1.073	1.004	3
Warsaw	1.354	1.440	1.615	1.867	1.921	1.512	1.417	1.496	1.482	1.362	1.177	1.061	1.107	1.301	1.233	1.144	1.179	1.209	1.137	0.981	0.972	1.054	1.169	1.434	1.708	1.526	1.334	1.288	1.379	1.346	3
Vienna	1.851	1.962	2.051	1.699	1.491	1.424	1.247	1.060	1.080	1.091	0.955	0.923	0.970	0.935	0.913	0.940	0.989	1.049	1.070	1.024	0.998	1.174	1.312	1.134	1.133	1.263	1.259	1.226	1.185	1.065	2
Hamburg	2.925	2.675	2.198	1.854	1.800	2.187	2.229	1.912	1.513	1.259	1.211	1.121	1.047	1.056	1.154	1.312	1.433	1.398	1.249	1.355	1.505	1.368	1.260	1.307	1.664	1.789	1.432	1.315	1.238	1.060	2
Stockholm	1.957	1.613	1.200	1.082	1.023	0.936	0.872	0.869	0.898	0.999	1.313	1.594	1.265	1.076	1.368	1.250	0.896	0.928	1.081	1.028	0.986	1.046	0.978	0.851	0.846	0.885	0.897	0.930	0.986	1.015	0
Liverpool	1.272	1.368	2.016	2.081	1.498	1.617	2.488	2.170	1.363	1.187	1.132	1.004	0.912	0.894	0.901	0.920	0.942	0.969	1.010	1.031	0.984	0.967	1.028	1.125	1.218	1.163	1.034	1.029	1.073	1.062	3
Munich	2.376	2.231	2.045	2.127	2.114	1.632	1.400	1.406	1.321	1.177	1.009	0.924	0.935	0.946	0.911	0.839	0.904	1.065	1.166	1.256	1.342	1.278	1.161	1.153	1.100	1.022	1.090	1.199	1.150	1.138	2
Prague	2.392	2.378	2.270	2.054	1.707	1.386	1.250	1.322	1.438	1.447	1.260	0.948	0.833	0.910	1.094	1.199	0.990	0.895	1.011	1.194	1.372	1.396	1.286	1.167	1.068	1.001	1.059	1.241	1.130	0.927	2
Dublin	1.594	1.624	1.799	1.779	1.529	1.339	1.263	1.148	0.969	0.950	1.112	1.199	1.208	1.229	1.251	1.262	1.318	1.455	1.479	1.344	1.264	1.257	1.151	0.976	0.942	1.064	1.208	1.243	1.090	0.943	0
Sofia	3.150	2.777	1.725	1.415	1.355	1.282	1.161	1.164	1.254	1.130	0.952	0.890	0.873	0.856	0.910	1.074	1.111	0.983	0.964	1.107	1.182	1.158	1.293	1.427	1.268	1.105	1.177	1.286	1.254	1.288	2
Rotterdam	2.159	1.577	1.071	0.969	0.950	0.887	0.881	0.896	0.801	1.037	1.614	1.380	1.069	1.054	1.221	1.339	0.955	0.894	0.983	0.972	0.934	0.898	0.837	0.852	0.973	0.898	0.794	0.826	0.867	0.931	0
Brussels	1.384	1.565	1.863	1.523	1.081	1.021	1.047	1.086	1.091	1.074	1.072	1.078	1.104	1.207	1.301	1.224	1.228	1.392	1.513	1.540	1.472	1.393	1.347	1.333	1.360	1.420	1.408	1.251	0.839	0.660	0
Helsinki	2.236	2.236	1.744	1.481	1.192	0.893	0.862	1.017	1.012	0.938	1.032	1.209	1.178	1.058	1.181	1.440	1.471	1.276	1.067	0.912	0.830	0.810	0.848	0.943	1.190	1.643	1.938	1.930	1.763	1.472	2
Lyon	1.127	1.135	1.154	1.127	1.069	1.051	1.059	1.031	1.008	1.034	1.054	1.045	0.985	0.931	0.986	1.074	1.013	0.966	1.055	1.190	1.283	1.248	1.142	1.111	1.093	1.054	1.045	1.094	1.284	1.567	1
Cologne	2.423	2.175	1.683	1.455	1.337	1.179	1.267	2.238	1.859	1.227	1.026	1.012	1.175	1.116	0.967	1.039	1.178	1.288	1.282	1.230	1.243	1.214	1.163	1.244	1.400	1.593	1.691	1.573	1.372	1.236	2
Glasgow	2.539	2.424	2.083	1.903	1.735	1.359	1.158	1.121	1.180	1.321	1.362	1.216	1.105	1.098	1.026	0.941	0.915	0.916	0.920	0.976	1.117	1.179	1.103	1.024	0.995	1.082	1.134	0.961	0.864	0.927	2
Amsterdam	1.543	1.447	1.238	1.111	1.052	1.151	1.220	1.112	0.976	0.873	0.950	1.098	1.050	1.059	1.335	1.766	1.969	1.781	1.352	1.020	0.985	1.087	1.064	1.062	1.203	1.202	1.092	1.086	1.161	1.249	0
Copenhagen	2.512	2.413	1.796	1.469	1.349	1.318	1.332	1.338	1.318	1.223	1.083	1.050	1.109	1.158	1.154	1.034	0.970	1.106	1.291	1.385	1.319	1.107	1.033	1.109	1.060	0.873	0.876	1.022	1.050	0.992	2
k0_average	1.680	1.605	1.487	1.294	1.166	1.083	1.038	1.031	1.020	1.041	1.148	1.185	1.165	1.185	1.268	1.302	1.244	1.213	1.182	1.129	1.088	1.091	1.075	1.037	1.096	1.125	1.102	1.071	1.016	0.995
k1_average	0.964	0.960	0.985	0.966	0.899	0.894	0.925	0.932	0.910	0.908	0.953	1.021	0.972	0.917	0.951	0.996	1.007	1.020	1.036	1.069	1.103	1.091	1.052	1.060	1.068	1.055	1.019	1.055	1.222	1.392
k2_average	2.456	2.397	1.984	1.705	1.517	1.393	1.317	1.335	1.263	1.156	1.071	1.018	1.018	1.033	1.047	1.079	1.088	1.093	1.099	1.134	1.164	1.161	1.171	1.177	1.191	1.239	1.270	1.279	1.210	1.131
k3_average	1.861	1.789	1.874	1.844	1.753	1.648	1.640	1.439	1.268	1.232	1.172	1.139	1.141	1.160	1.117	1.045	1.043	1.061	1.052	1.043	1.026	1.021	1.040	1.054	1.109	1.097	1.030	1.006	1.048	1.031
